# Supplementary material for: Economic contribution and attitude towards alien freshwater ornamental fishes of pet store owners in Klang Valley, Malaysia
Source: PeerJ. 2021 Jan 13;9:e10643. doi: 10.7717/peerj.10643 (PMC7811282; doi:10.7717/peerj.10643)
Supplement: Supplemental Information 1 [file peerj-09-10643-s001.xlsx]

## Sheet: Attitude regarding alien
Serial number	Alien fishes should be allowed to trade and culture in Malaysia for business purpose and economic generation
1	2
2	3
3	4
4	3							SD=1
5	3							D=2
6	2							A=3
7	4							SA=4
8	3
9	3
10	3
11	2
12	3
13	3
14	3
15	3
16	3
17	3
18	2
19	3
20	3
21	2
22	4
23	3
24	4
25	3
26	4
27	3
28	3
29	3
30	1
31	2
32	3
33	3
34	3
35	2
36	4
37	4
38	3
39	2
40	1
41	2
42	3
43	3
44	2
45	3
46	3
47	3
48	3
49	3
50	3
51	3
52	1
53	1
54	4

## Sheet: Number of fish sold per day
Serial number	How many fish approximately do you sell in a day?
1	100-200	3						<50=1
2	100-150	3						50-100=2
3	20	1						101-200=3
4	20	1						>200=4
5	30	1						nil=5
6	20-30	1
7	>500	4
8	100-150	3
9	>50	2
10	Nil
11	100	2
12	10-20	1
13	Nil
14	20	1
15	100	2
16	50-70	2
17	30	1
18	80-100	2
19	Nil
20	20-30	1
21	10-30	1
22	15	1
23	50-100	2
24	100-200	3
25	nil
26	30	1
27	200	3
28	40	1
29	Nil
30	Nil
31	Many	4
32	100	2
33	100	2
34	50	2
35	100	2
36	100	2
37	100	2
38	60-100	2
39	Unknown
40	50	2
41	10-15	1
42	5-25	1
43	20-30	1
44	>30	1
45	>200	4
46	100-200	3
47	50-60	1
48	Nil
49	Nil
50	5-10	1
51	50-70	2
52	Around 200	3
53	3	1
54

## Sheet: Num fish species 
Serial number	How many fish species do you have in your shop or farm currently?
1	20-25	1
2	30	2
3	50	2
4	20	2
5	30	2
6	10	1		0-25=1
7	200	3		26-50=2
8	50	2		>50=3
9	>20	2
10	20	1
11	30	2
12	20	1
13	Nil
14	20	1
15	20	1
16	>50
17	20	1
18	15	1
19	Nil
20	10-20	1
21	30	2
22	10-30	2
23	>20	2
24	80	3
25	100	3
26	20	1
27	30	2
28	80	3
29	75	3
30	Nil
31	Many	3
32	50	2
33	30	2
34	30	2
35	55	3
36	Many	3
37	Many	3
38	10-20	1
39	50-100	3
40	50	2
41	40	2
42	5	1
43	40	2
44	>20	1
45	>30	2
46	50	2
47	>30	2
48	Nil
49	Nil
50	15	1
51	30	2
52	Over 100 species	3
53	10	1
54

## Sheet: %incom from fish
Serial number	What percentage of your income comes from fish business?
1	26-50	2
2	76-100	4
3	51-75	3			0-25=1
4	51-75	3			26-50=2
5	51-76	3			51-75=3
6	51-75	3			76-100=4
7	51-75	3
8	51-75	3
9	51-75	3
10	0-25	1
11	26-50	2
12	75-100	4
13	26-50	2
14	51-75	3
15	51-75	3
16	51-75	3
17	51-76	3
18	51-77	3
19	26-50	2
20	75-100	4
21	51-75	3
22	76-100	4
23	26-50	2
24	26-50	2
25	26-50	2
26	0-25	1
27	26-50	2
28	0-25	1
29	0-25	1
30	26-50	2
31	51-75	3
32	26-50	2
33	26-51	2
34	0-25	1
35	26-50	2
36	76-100	4
37	76-101	4
38	51-75	3
39	76-100	4
40	0-25	1
41	0-26	1
42	76-100	4
43	51-75	3
44	26-50	2
45	26-51	2
46	51-75	3
47	26-50	2
48	51-75	3
49	0-25	3
50	26-50	3
51	51-75	3
52	0.9	4
53	10	1
54		4

## Sheet: incmlev_fishbus
Serial number	Your income level is mainly due to your engagement in fish business
1	3
2	2			SD=1
3	3			D=2
4	2			A=3
5	3			SA=4
6	3
7	4
8	3
9	2
10	2
11	2
12	3
13	3
14	3
15	2
16	3
17	2
18	2
19	3
20	4
21	3
22	4
23	3
24	2
25	3
26	4
27	3
28	4
29	2
30	3
31	3
32	2
33	4
34	3
35	3
36	3
37	3
38	3
39	3
40	2
41	3
42	2
43	2
44	3
45	3
46	3
47	2
48	3
49	3
50	3
51	2
52	4
53	2
54	1

## Sheet: Alien fish contribute to income
Serial number	Serial number	Alien fishes contribute the most to your fish related business income
1	254	2
2	255	3				Code
3	256	3				SD=1
4	257	2				D=2
5	258	3				A=3
6	259	2				SA=4
7	260	3
8	261	3
9	262	2
10	263	2
11	264	2
12	265	2
13	266	2
14	267	3
15	268	2
16	269	4
17	270	2
18	271	2
19	272	3
20	273	2
21	274	2
22	275	3
23	276	3
24	277	4
25	278	1
26	279	4
27	280	2
28	281	3
29	282	1
30	283	2
31	284	3
32	285	2
33	286	1
34	287	2
35	288	2
36	289	3
37	290	4
38	291	3
39	292	2
40	293	1
41	294	3
42	295	2
43	296	2
44	297	2
45	298	2
46	299	3
47	300	2
48	301	3
49	302	3
50	303	2
51	304	2
52	80	3
53	90	2
54	93	4

## Sheet: also breed aq fis
Serial number	Do you also breed the fishes in your farm/shop?	Do you also breed the fishes in your farm/shop?
1	No	1				Code
2	No	1				N0=1
3	No	1				Yes=2
4	No	1
5	No	1
6	No	1
7	No	1
8	No	1
9	No	1
10	No	1
11	No	1
12	No	1
13	No	1
14	No	1
15	No	1
16	No	1
17	No	1
18	No	1
19	N0	1
20	No	1
21	No	1
22	No	1
23	No	1
24	No	1
25	No	1
26	No	1
27	No	1
28	No	1
29	No	1
30	No	1
31	No	1
32	No	1
33	No	1
34	Yes	2
35	No	1
36	Yes	2
37	Yes	2
38	No	1
39	No	1
40	No	1
41	No	1
42	No	1
43	No	1
44	No	1
45	No	1
46	No	1
47	No	1
48	No	1
49	No	1
50	No	1
51	No	1
52	Yes	2
53	No	1
54	No	1

## Sheet: Fis_most_purcha
			1st mention	2nd mention
		Alien	83.3333	51.8519
		Native	1.85185	0
		Nil	14.8148	48.1481

## Sheet: Othr sources
What are your other sources of income?
Pet related	16
Non related	4
Nil	34

## Sheet: Fis_main_sourc
Serial number	Is selling fish your main source of income?	Is selling fish your main source of income?
1	Yes	2
2	Yes	2					Code
3	Yes	2					No=1
4	No	1					Yes=2
5	Yes	2
6	Yes	2
7	Yes	2
8	Yes	2
9	No	1
10	No	1
11	No	1
12	Yes	2
13	No	1
14	Yes	2
15	No	1
16	No	1
17	No	1
18	Nil
19	Yes	2
20	Yes	2
21	Yes	2
22	Yes	2
23	No	1
24	No	1
25	Yes	2
26	Yes	2
27	Yes	2
28	Yes	2
29	No	1
30	Yes	2
31	Yes	2
32	No	1
33	No	1
34	Yes	2
35	No	1
36	Yes	2
37	Yes	2
38	Yes	2
39	Yes	2
40	No	1
41	No	1
42	No	1
43	Yes	2
44	No	1
45	No	1
46	Yes	2
47	No	1
48	No	1
49	Yes	2
50	No	1
51	No	1
52	Yes	2
53	No	1
54	No	1

[truncated: 5 more sheets: Non_fis_prod, yrs in Bus, incm_marital, Ethnicity_Edu, Gender_Age]
